# Supplementary material for: ﻿Three new Pyrenula species with 3-septate ascospores with red or orange oil when over-mature (Ascomycota, Pyrenulales, Pyrenulaceae) from China
Source: MycoKeys. 2024 Feb 12;102:107–25. doi: 10.3897/mycokeys.102.113619 (PMC10877525; doi:10.3897/mycokeys.102.113619)
Supplement: XML Treatment for Pyrenula inspersa [file mycokeys.102.113619-treatment1.xml]

<!DOCTYPE tp:taxon-treatment
  PUBLIC "-//TaxonX//DTD Taxonomic Treatment Publishing DTD v0 20100105//EN" "tax-treatment-NSO.dtd">
<tp:taxon-treatment xmlns:tp="http://www.plazi.org/taxpub"><tp:treatment-meta><kwd-group><label>Taxon classification</label><kwd>
                <named-content content-type="kingdom">Fungi</named-content>
              </kwd><kwd>
                <named-content content-type="order">Pyrenulales</named-content>
              </kwd><kwd>
                <named-content content-type="family">Pyrenulaceae</named-content>
              </kwd></kwd-group><mixed-citation publication-type="journal"><person-group><name><surname>Dou</surname><given-names>Mingzhu</given-names></name><name><surname>Liu</surname><given-names>Shengnan</given-names></name><name><surname>Li</surname><given-names>Jiechen</given-names></name><name><surname>Aptroot</surname><given-names>André</given-names></name><name><surname>Jia</surname><given-names>Zefeng</given-names></name></person-group><article-title>﻿Three new <italic><tp:taxon-name><tp:taxon-name-part taxon-name-part-type="genus" reg="Pyrenula">Pyrenula</tp:taxon-name-part></tp:taxon-name></italic> species with 3-septate ascospores with red or orange oil when over-mature (<tp:taxon-name><tp:taxon-name-part taxon-name-part-type="phylum">Ascomycota</tp:taxon-name-part></tp:taxon-name>, <tp:taxon-name><tp:taxon-name-part taxon-name-part-type="order">Pyrenulales</tp:taxon-name-part></tp:taxon-name>, <tp:taxon-name><tp:taxon-name-part taxon-name-part-type="family">Pyrenulaceae</tp:taxon-name-part></tp:taxon-name>) from China</article-title><source>MycoKeys</source><day>12</day><month>02</month><year>2024</year><volume>102</volume><fpage>107</fpage><lpage>125</lpage><pub-id pub-id-type="doi">10.3897/mycokeys.102.113619</pub-id></mixed-citation></tp:treatment-meta><tp:nomenclature><label>﻿1.</label><tp:taxon-name>
              <object-id xmlns:xlink="http://www.w3.org/1999/xlink" content-type="arpha" xlink:type="simple">0C60A5DA-2CD2-5330-A20C-AF9E3D024FA6</object-id>
              <tp:taxon-name-part taxon-name-part-type="genus" reg="Pyrenula">Pyrenula</tp:taxon-name-part>
              <tp:taxon-name-part taxon-name-part-type="species" reg="inspersa">inspersa</tp:taxon-name-part>
              <object-id xmlns:xlink="http://www.w3.org/1999/xlink" xlink:type="simple">Fungal Names: FN 571675</object-id>
            </tp:taxon-name><tp:taxon-authority>M.Z. Dou &amp; Z.F. Jia</tp:taxon-authority><tp:taxon-status xmlns:xlink="http://www.w3.org/1999/xlink" xlink:type="simple">sp. nov.</tp:taxon-status><xref ref-type="fig" rid="F1">Fig. 2</xref></tp:nomenclature><tp:treatment-sec sec-type="diagnosis" id="SECID0E4ZAI"><title>Diagnosis.</title><p>The new species can be distinguished from the most similar species <italic><tp:taxon-name><tp:taxon-name-part taxon-name-part-type="genus" reg="Pyrenula">Pyrenula</tp:taxon-name-part><tp:taxon-name-part taxon-name-part-type="species" reg="thailandica">thailandica</tp:taxon-name-part></tp:taxon-name></italic> Aptroot by the hamathecium densely inspersed with minute granules and colourless oil droplets.</p></tp:treatment-sec><tp:treatment-sec sec-type="material" id="SECID0EO1AI"><title>Type.</title><p>China. Hainan Province: Changjiang County, Bawangling Nature Reserve, Yajia, <named-content xmlns:xlink="http://www.w3.org/1999/xlink" content-type="dwc:verbatimCoordinates" xlink:type="simple"><named-content content-type="geo-json" specific-use="{&#34;type&#34;:&#34;Point&#34;,&#34;coordinates&#34;:[109.123611,19.085278]}" id="NCID0EX1AI" xlink:type="simple">19°05′07′′N, 109°07′25′′E</named-content></named-content>, alt. 444 m, on bark, 10 December 2017, X.H. Wu HN17058 (<abbrev xmlns:xlink="http://www.w3.org/1999/xlink" xlink:title="Fungarium, College of Life Sciences, Liaocheng University" id="ABBRID0E31AI" xlink:type="simple">LCUF</abbrev>:holotype: HN17058; GenBank <ext-link xmlns:xlink="http://www.w3.org/1999/xlink" xlink:href="OR578591" ext-link-type="gen" xlink:type="simple">OR578591</ext-link> for ITS and <ext-link xmlns:xlink="http://www.w3.org/1999/xlink" xlink:href="OR578572" ext-link-type="gen" xlink:type="simple">OR578572</ext-link> for LSU).</p></tp:treatment-sec><tp:treatment-sec sec-type="description" id="SECID0EK2AI"><title>Description.</title><p><bold><italic>Thallus</italic></bold> corticolous, crustose, brown, surface dull, uneven, corticate with pseudocyphellae, UV-. Ascomata perithecioid, emergent, dispersed, aggregated occasionally when crowded, hemispherical, 1–1.5 mm diam., with crystals, KOH-. <bold><italic>Ostioles</italic></bold> apical. <bold><italic>Hamathecium</italic></bold> heavily inspersed with minute granules and colourless oil droplets (close-up in Suppl. material <xref ref-type="supplementary-material" rid="S2">2</xref>), IKI-. <bold><italic>Ascospores</italic></bold> 8 per ascus, irregularly biseriate, with gelatinous halo before becoming old, 3-septate, 28.5–50 × 10–20 μm; middle lumina diamond-shaped, end lumina triangular, with a thick layer of endospore in the spore tips; hyaline when young, brown when mature, over-mature ascospores with orange oil.</p><fig id="F1" position="float" orientation="portrait"><object-id xmlns:xlink="http://www.w3.org/1999/xlink" content-type="doi" xlink:type="simple">10.3897/mycokeys.102.113619.figure2</object-id><object-id xmlns:xlink="http://www.w3.org/1999/xlink" content-type="arpha" xlink:type="simple">B9184554-622D-58D0-9917-F2CA985E6312</object-id><label>Figure 2.</label><caption><p><italic><tp:taxon-name><tp:taxon-name-part taxon-name-part-type="genus" reg="Pyrenula">Pyrenula</tp:taxon-name-part><tp:taxon-name-part taxon-name-part-type="species" reg="inspersa">inspersa</tp:taxon-name-part></tp:taxon-name></italic> (<abbrev xmlns:xlink="http://www.w3.org/1999/xlink" xlink:title="Fungarium, College of Life Sciences, Liaocheng University" id="ABBRID0E63AI" xlink:type="simple">LCUF</abbrev> HN17058) <bold>A</bold> thallus with apothecia <bold>B</bold> apothecia and pseudocyphellae <bold>C, F–H</bold> ascospores at different developmental stages, over-mature ascospores with orange-oil can be seen in <bold>C, F</bold> and <bold>H D</bold> section of apothecium <bold>E</bold> section visualised with polarised light showing cortex of apothecium with crystals, red stars in <bold>D–H</bold> show the inspersion in hamathecium <bold>I–K</bold> young ascospores, red arrows show gelatinous halo. Scale bars: 2 mm (<bold>A</bold>); 1 mm (<bold>B</bold>); 10 μm (<bold>C, I</bold>); 200 μm (<bold>D, E</bold>); 50 μm (<bold>F, H</bold>); 35 μm (<bold>G</bold>); 20 μm (<bold>J, K</bold>).</p></caption><graphic xmlns:xlink="http://www.w3.org/1999/xlink" xlink:href="mycokeys-102-107-g002.jpg" position="float" orientation="portrait" xlink:type="simple" id="oo_983178.jpg"><uri content-type="original_file" xlink:type="simple">https://binary.pensoft.net/fig/983178</uri></graphic></fig></tp:treatment-sec><tp:treatment-sec sec-type="chemistry" id="SECID0EG5AI"><title>Chemistry.</title><p>
              Thallus K-, C-, KC-, UV-, hamathecium IKI-.</p></tp:treatment-sec><tp:treatment-sec sec-type="ecology" id="SECID0ES5AI"><title>Ecology and distribution.</title><p>The new species is currently only known from the tropical regions of southern China on bark.</p></tp:treatment-sec><tp:treatment-sec sec-type="etymology" id="SECID0EX5AI"><title>Etymology.</title><p>The specific epithet <italic>inspersa</italic> refers to the inspersed hamathecium.</p></tp:treatment-sec><tp:treatment-sec sec-type="notes" id="SECID0E65AI"><title>Note.</title><p>This new species is similar to <italic><tp:taxon-name><tp:taxon-name-part taxon-name-part-type="genus" reg="Pyrenula">Pyrenula</tp:taxon-name-part><tp:taxon-name-part taxon-name-part-type="species" reg="thailandica">thailandica</tp:taxon-name-part></tp:taxon-name></italic>, <italic><tp:taxon-name><tp:taxon-name-part taxon-name-part-type="genus" reg="Pyrenula">P.</tp:taxon-name-part><tp:taxon-name-part taxon-name-part-type="species" reg="bahiana">bahiana</tp:taxon-name-part></tp:taxon-name></italic> and <italic><tp:taxon-name><tp:taxon-name-part taxon-name-part-type="genus" reg="Pyrenula">P.</tp:taxon-name-part><tp:taxon-name-part taxon-name-part-type="species" reg="concastroma">concastroma</tp:taxon-name-part></tp:taxon-name></italic> in having 3-septate ascospores with red or orange oil when over-mature. It differs from <italic><tp:taxon-name><tp:taxon-name-part taxon-name-part-type="genus" reg="Pyrenula">P.</tp:taxon-name-part><tp:taxon-name-part taxon-name-part-type="species" reg="thailandica">thailandica</tp:taxon-name-part></tp:taxon-name></italic> by an inspersed hamathecium and larger ascomata, which are in the latter species 0.6–1.1 mm wide (<xref ref-type="bibr" rid="B2">Aptroot 2012</xref>; <xref ref-type="bibr" rid="B4">Aptroot et al. 2012</xref>, <xref ref-type="bibr" rid="B5">2013</xref>; <xref ref-type="bibr" rid="B14">Ingle et al. 2018</xref>). This new species differs from <italic><tp:taxon-name><tp:taxon-name-part taxon-name-part-type="genus" reg="Pyrenula">P.</tp:taxon-name-part><tp:taxon-name-part taxon-name-part-type="species" reg="bahiana">bahiana</tp:taxon-name-part></tp:taxon-name></italic> by larger ascospores, which are in the latter species 26–33(–35) × 10–13(–15) μm (<xref ref-type="bibr" rid="B20">Malme 1929</xref>; <xref ref-type="bibr" rid="B2">Aptroot 2012</xref>; <xref ref-type="bibr" rid="B5">Aptroot et al. 2013</xref>; <xref ref-type="bibr" rid="B14">Ingle et al. 2018</xref>). <italic><tp:taxon-name><tp:taxon-name-part taxon-name-part-type="genus" reg="Pyrenula">Pyrenula</tp:taxon-name-part><tp:taxon-name-part taxon-name-part-type="species" reg="concastroma">concastroma</tp:taxon-name-part></tp:taxon-name></italic> differs from the new species by the mostly aggregated ascomata with fused walls, but separate ostioles (<xref ref-type="bibr" rid="B2">Aptroot 2012</xref>; <xref ref-type="bibr" rid="B29">Schumm and Aptroot 2021</xref>). Although <italic><tp:taxon-name><tp:taxon-name-part taxon-name-part-type="genus" reg="Pyrenula">P.</tp:taxon-name-part><tp:taxon-name-part taxon-name-part-type="species" reg="quassiicola">quassiicola</tp:taxon-name-part></tp:taxon-name></italic> and <italic><tp:taxon-name><tp:taxon-name-part taxon-name-part-type="genus" reg="Pyrenula">P.</tp:taxon-name-part><tp:taxon-name-part taxon-name-part-type="species" reg="pyrenuloides">pyrenuloides</tp:taxon-name-part></tp:taxon-name></italic> are phylogenetically close to this new species, they can be distinguished easily by the morphology. <italic><tp:taxon-name><tp:taxon-name-part taxon-name-part-type="genus" reg="Pyrenula">P.</tp:taxon-name-part><tp:taxon-name-part taxon-name-part-type="species" reg="quassiicola">quassiicola</tp:taxon-name-part></tp:taxon-name></italic> has smaller ascomata (0.3–0.7 mm), smaller ascospores (28–35 (–40) × 12–16 μm) containing colourless oil when over-mature and not inspersed, IKI+ (orange) hamathecium (<xref ref-type="bibr" rid="B13">Harris 1989</xref>). <italic><tp:taxon-name><tp:taxon-name-part taxon-name-part-type="genus" reg="Pyrenula">P.</tp:taxon-name-part><tp:taxon-name-part taxon-name-part-type="species" reg="pyrenuloides">pyrenuloides</tp:taxon-name-part></tp:taxon-name></italic> has smaller ascomata (0.5–1.0 mm), larger ascospores (50–62 × 18–24 μm) containing no oil when over-mature and not inspersed, IKI+ (orange) hamathecium (<xref ref-type="bibr" rid="B13">Harris 1989</xref>).</p></tp:treatment-sec><tp:treatment-sec><!--Section generated to contain objects referenced in tp:taxon-treatment.--><supplementary-material xmlns:xlink="http://www.w3.org/1999/xlink" id="S2" position="float" orientation="portrait" xlink:type="simple"><object-id content-type="doi" xlink:type="simple">10.3897/mycokeys.102.113619.suppl2</object-id><object-id content-type="arpha" xlink:type="simple">FCD252DC-F3C3-5543-BFF2-5212B371B523</object-id><label>Supplementary material 2</label><caption><p>Section of the ascomata of <italic><tp:taxon-name><tp:taxon-name-part taxon-name-part-type="genus" reg="Pyrenula">Pyrenula</tp:taxon-name-part><tp:taxon-name-part taxon-name-part-type="species" reg="inspersa">inspersa</tp:taxon-name-part></tp:taxon-name></italic> (<abbrev xlink:title="Fungarium, College of Life Sciences, Liaocheng University" id="ABBRID0E2BAK" xlink:type="simple">LCUF</abbrev> HN17058) showing hamathecium with inspersion</p></caption><statement content-type="dataType"><label>Data type</label><p>jpg</p></statement><media xlink:href="mycokeys-102-107-s002.jpg" mimetype="image" mime-subtype="jpeg" position="float" orientation="portrait" xlink:type="simple" id="oo_983182.jpg"><uri content-type="original_file" xlink:type="simple">https://binary.pensoft.net/file/983182</uri></media><permissions><license xlink:type="simple"><license-p>This dataset is made available under the Open Database License (http://opendatacommons.org/licenses/odbl/1.0/). The Open Database License (ODbL) is a license agreement intended to allow users to freely share, modify, and use this Dataset while maintaining this same freedom for others, provided that the original source and author(s) are credited.</license-p></license></permissions><attrib specific-use="authors">Mingzhu Dou, Shengnan Liu, Jiechen Li, André Aptroot, Zefeng Jia</attrib></supplementary-material></tp:treatment-sec><ref-list><ref id="B2"><mixed-citation xmlns:xlink="http://www.w3.org/1999/xlink" xlink:type="simple"><person-group><name name-style="western"><surname>Aptroot</surname><given-names>A</given-names></name></person-group> (<year>2012</year>) <article-title>A world key to the species of <italic><tp:taxon-name><tp:taxon-name-part taxon-name-part-type="genus">Anthracothecium</tp:taxon-name-part></tp:taxon-name></italic> and <italic><tp:taxon-name><tp:taxon-name-part taxon-name-part-type="genus">Pyrenula</tp:taxon-name-part></tp:taxon-name></italic>.</article-title><source>Lichenologist</source><volume>44</volume>(<issue>1</issue>): <fpage>5</fpage>–<lpage>53</lpage>. <ext-link xlink:href="10.1017/S0024282911000624" ext-link-type="doi" xlink:type="simple">https://doi.org/10.1017/S0024282911000624</ext-link></mixed-citation></ref><ref id="B4"><mixed-citation xmlns:xlink="http://www.w3.org/1999/xlink" xlink:type="simple"><person-group><name name-style="western"><surname>Aptroot</surname><given-names>A</given-names></name><name name-style="western"><surname>Schumm</surname><given-names>F</given-names></name><name name-style="western"><surname>Cáceres</surname><given-names>MES</given-names></name></person-group> (<year>2012</year>) <article-title>Six new species of <italic><tp:taxon-name><tp:taxon-name-part taxon-name-part-type="genus">Pyrenula</tp:taxon-name-part></tp:taxon-name></italic> from the tropics.</article-title><source>Lichenologist</source><volume>44</volume>(<issue>5</issue>): <fpage>611</fpage>–<lpage>618</lpage>. <ext-link xlink:href="10.1017/S0024282912000254" ext-link-type="doi" xlink:type="simple">https://doi.org/10.1017/S0024282912000254</ext-link></mixed-citation></ref><ref id="B5"><mixed-citation xmlns:xlink="http://www.w3.org/1999/xlink" xlink:type="simple"><person-group><name name-style="western"><surname>Aptroot</surname><given-names>A</given-names></name><name name-style="western"><surname>Sipman</surname><given-names>HJM</given-names></name><name name-style="western"><surname>Cáceres</surname><given-names>MES</given-names></name></person-group> (<year>2013</year>) <article-title>Twenty-one new species of <italic><tp:taxon-name><tp:taxon-name-part taxon-name-part-type="genus">Pyrenula</tp:taxon-name-part></tp:taxon-name></italic> from South America, with a note on over-mature ascospores.</article-title><source>Lichenologist</source><volume>45</volume>(<issue>2</issue>): <fpage>169</fpage>–<lpage>198</lpage>. <ext-link xlink:href="10.1017/S0024282912000734" ext-link-type="doi" xlink:type="simple">https://doi.org/10.1017/S0024282912000734</ext-link></mixed-citation></ref><ref id="B14"><mixed-citation xmlns:xlink="http://www.w3.org/1999/xlink" xlink:type="simple"><person-group><name name-style="western"><surname>Ingle</surname><given-names>KK</given-names></name><name name-style="western"><surname>Uppadhyay</surname><given-names>V</given-names></name><name name-style="western"><surname>Nayaka</surname><given-names>S</given-names></name><name name-style="western"><surname>Trivedi</surname><given-names>S</given-names></name><name name-style="western"><surname>Sahoo</surname><given-names>D</given-names></name></person-group> (<year>2018</year>) New records and an updated key of <italic><tp:taxon-name><tp:taxon-name-part taxon-name-part-type="genus">Pyrenula</tp:taxon-name-part></tp:taxon-name></italic> from India. Cryptogam Biodiversity and Assessment: 37–46. <ext-link xlink:href="10.21756/cab.esp7" ext-link-type="doi" xlink:type="simple">https://doi.org/10.21756/cab.esp7</ext-link></mixed-citation></ref><ref id="B20"><mixed-citation xmlns:xlink="http://www.w3.org/1999/xlink" xlink:type="simple"><person-group><name name-style="western"><surname>Malme</surname><given-names>GOA</given-names></name></person-group> (<year>1929</year>) <italic><tp:taxon-name><tp:taxon-name-part taxon-name-part-type="genus">Pyrenulae</tp:taxon-name-part></tp:taxon-name></italic> et <italic>Anthracothecia</italic> Herbarii Regnelliani. Arkiv før Botanik 22A(11): 1–40.</mixed-citation></ref><ref id="B29"><mixed-citation xmlns:xlink="http://www.w3.org/1999/xlink" xlink:type="simple"><person-group><name name-style="western"><surname>Schumm</surname><given-names>F</given-names></name><name name-style="western"><surname>Aptroot</surname><given-names>A</given-names></name></person-group> (<year>2021</year>) Atlas of <tp:taxon-name><tp:taxon-name-part taxon-name-part-type="family">Pyrenulaceae</tp:taxon-name-part></tp:taxon-name> and <tp:taxon-name><tp:taxon-name-part taxon-name-part-type="family">Trypetheliaceae</tp:taxon-name-part></tp:taxon-name> (Vol 3): Lichenized <tp:taxon-name><tp:taxon-name-part taxon-name-part-type="phylum">Ascomycota</tp:taxon-name-part></tp:taxon-name>. Books on Demand, 524 pp.</mixed-citation></ref><ref id="B13"><mixed-citation xmlns:xlink="http://www.w3.org/1999/xlink" xlink:type="simple"><person-group><name name-style="western"><surname>Harris</surname><given-names>RC</given-names></name></person-group> (<year>1989</year>) <article-title>A sketch of the family <tp:taxon-name><tp:taxon-name-part taxon-name-part-type="family">Pyrenulaceae</tp:taxon-name-part></tp:taxon-name> in Eastern North America.</article-title><source>Memoirs of the New York Botanical Garden</source><volume>49</volume>: <fpage>74</fpage>–<lpage>107</lpage>.</mixed-citation></ref></ref-list></tp:taxon-treatment>
