# Supplementary material for: ﻿Three new Pyrenula species with 3-septate ascospores with red or orange oil when over-mature (Ascomycota, Pyrenulales, Pyrenulaceae) from China
Source: MycoKeys. 2024 Feb 12;102:107–25. doi: 10.3897/mycokeys.102.113619 (PMC10877525; doi:10.3897/mycokeys.102.113619)
Supplement: XML Treatment for Pyrenula thailandicoides [file mycokeys.102.113619-treatment2.xml]

<!DOCTYPE tp:taxon-treatment
  PUBLIC "-//TaxonX//DTD Taxonomic Treatment Publishing DTD v0 20100105//EN" "tax-treatment-NSO.dtd">
<tp:taxon-treatment xmlns:tp="http://www.plazi.org/taxpub"><tp:treatment-meta><kwd-group><label>Taxon classification</label><kwd>
                <named-content content-type="kingdom">Fungi</named-content>
              </kwd><kwd>
                <named-content content-type="order">Pyrenulales</named-content>
              </kwd><kwd>
                <named-content content-type="family">Pyrenulaceae</named-content>
              </kwd></kwd-group><mixed-citation publication-type="journal"><person-group><name><surname>Dou</surname><given-names>Mingzhu</given-names></name><name><surname>Liu</surname><given-names>Shengnan</given-names></name><name><surname>Li</surname><given-names>Jiechen</given-names></name><name><surname>Aptroot</surname><given-names>André</given-names></name><name><surname>Jia</surname><given-names>Zefeng</given-names></name></person-group><article-title>﻿Three new <italic><tp:taxon-name><tp:taxon-name-part taxon-name-part-type="genus" reg="Pyrenula">Pyrenula</tp:taxon-name-part></tp:taxon-name></italic> species with 3-septate ascospores with red or orange oil when over-mature (<tp:taxon-name><tp:taxon-name-part taxon-name-part-type="phylum">Ascomycota</tp:taxon-name-part></tp:taxon-name>, <tp:taxon-name><tp:taxon-name-part taxon-name-part-type="order">Pyrenulales</tp:taxon-name-part></tp:taxon-name>, <tp:taxon-name><tp:taxon-name-part taxon-name-part-type="family">Pyrenulaceae</tp:taxon-name-part></tp:taxon-name>) from China</article-title><source>MycoKeys</source><day>12</day><month>02</month><year>2024</year><volume>102</volume><fpage>107</fpage><lpage>125</lpage><pub-id pub-id-type="doi">10.3897/mycokeys.102.113619</pub-id></mixed-citation></tp:treatment-meta><tp:nomenclature><label>﻿2.</label><tp:taxon-name>
              <object-id xmlns:xlink="http://www.w3.org/1999/xlink" content-type="arpha" xlink:type="simple">B156A89A-4B92-5989-9958-825D0259E12C</object-id>
              <tp:taxon-name-part taxon-name-part-type="genus" reg="Pyrenula">Pyrenula</tp:taxon-name-part>
              <tp:taxon-name-part taxon-name-part-type="species" reg="thailandicoides">thailandicoides</tp:taxon-name-part>
              <object-id xmlns:xlink="http://www.w3.org/1999/xlink" xlink:type="simple">Fungal Names: FN 571676</object-id>
            </tp:taxon-name><tp:taxon-authority>M.Z. Dou &amp; Z.F. Jia</tp:taxon-authority><tp:taxon-status xmlns:xlink="http://www.w3.org/1999/xlink" xlink:type="simple">sp. nov.</tp:taxon-status><xref ref-type="fig" rid="F2">Fig. 3</xref></tp:nomenclature><tp:treatment-sec sec-type="diagnosis" id="SECID0EQFBI"><title>Diagnosis.</title><p>The new species can be distinguished from the most closely-related species <italic><tp:taxon-name><tp:taxon-name-part taxon-name-part-type="genus" reg="Pyrenula">Pyrenula</tp:taxon-name-part><tp:taxon-name-part taxon-name-part-type="species" reg="thailandica">thailandica</tp:taxon-name-part></tp:taxon-name></italic> by the IKI+ red hamathecium and an unidentified lichen substance.</p></tp:treatment-sec><tp:treatment-sec sec-type="material" id="SECID0EBGBI"><title>Type.</title><p>China. Yunnan Province: Mengla County, Xishuangbanna Tropic Botanical Garden, Chinese Academy of Sciences, Rainforest Valley, <named-content xmlns:xlink="http://www.w3.org/1999/xlink" content-type="dwc:verbatimCoordinates" xlink:type="simple"><named-content content-type="geo-json" specific-use="{&#34;type&#34;:&#34;Point&#34;,&#34;coordinates&#34;:[101.191111,21.914167]}" id="NCID0EKGBI" xlink:type="simple">21°54′51′′N, 101°11′28′′E</named-content></named-content>, alt. 626 m, on bark, 26 January 2018, X.H. Wu YN18212 (<abbrev xmlns:xlink="http://www.w3.org/1999/xlink" xlink:title="Fungarium, College of Life Sciences, Liaocheng University" id="ABBRID0EPGBI" xlink:type="simple">LCUF</abbrev>: holotype: YN18212; GenBank <ext-link xmlns:xlink="http://www.w3.org/1999/xlink" xlink:href="OR578589" ext-link-type="gen" xlink:type="simple">OR578589</ext-link> for ITS and <ext-link xmlns:xlink="http://www.w3.org/1999/xlink" xlink:href="OR578570" ext-link-type="gen" xlink:type="simple">OR578570</ext-link> for LSU).</p></tp:treatment-sec><tp:treatment-sec sec-type="description" id="SECID0E4GBI"><title>Description.</title><p><bold><italic>Thallus</italic></bold> corticolous, crustose, olive-green, corticate with few pseudocyphellae, UV-. Ascomata perithecioid, emergent, dispersed, conical, 0.8–1.6 mm diam., with crystals, KOH-. <bold><italic>Ostioles</italic></bold> apical, white, 0.25–0.45 mm. <bold><italic>Hamathecium</italic></bold> not inspersed (close-up in Suppl. material <xref ref-type="supplementary-material" rid="S3">3</xref>), IKI+/I+ red (Fig. <xref ref-type="fig" rid="F1">2</xref> and Suppl. material <xref ref-type="supplementary-material" rid="S4">4</xref>). <bold><italic>Ascospores</italic></bold> 8 per ascus, irregularly biseriate, with gelatinous halo before becoming old, 3-septate, (30–)35–55 × (12–)15–23 μm; middle lumina diamond-shaped, end lumina triangular, with a thick layer of endospores in the spore tips; hyaline when young, reddish-brown when mature, over-mature ascospores with red oil.</p><fig id="F2" position="float" orientation="portrait"><object-id xmlns:xlink="http://www.w3.org/1999/xlink" content-type="doi" xlink:type="simple">10.3897/mycokeys.102.113619.figure3</object-id><object-id xmlns:xlink="http://www.w3.org/1999/xlink" content-type="arpha" xlink:type="simple">D5330FAA-CCDE-5871-BE12-BFB05C59227F</object-id><label>Figure 3.</label><caption><p><italic><tp:taxon-name><tp:taxon-name-part taxon-name-part-type="genus" reg="Pyrenula">Pyrenula</tp:taxon-name-part><tp:taxon-name-part taxon-name-part-type="species" reg="thailandicoides">thailandicoides</tp:taxon-name-part></tp:taxon-name></italic> (<abbrev xmlns:xlink="http://www.w3.org/1999/xlink" xlink:title="Fungarium, College of Life Sciences, Liaocheng University" id="ABBRID0E1IBI" xlink:type="simple">LCUF</abbrev> YN18212) <bold>A, B</bold> thallus with apothecia <bold>C, D</bold> ascospores at different developmental stages, over-mature ascospores with red-oil can be seen in <bold>C</bold>, red arrows in <bold>D</bold> show gelatinous halo <bold>E</bold> IKI+ red hamathecium. Scale bars: 2 mm (<bold>A</bold>); 1 mm (<bold>B</bold>); 30 μm (<bold>C</bold>); 20 μm (<bold>D</bold>); 50 μm (<bold>E</bold>).</p></caption><graphic xmlns:xlink="http://www.w3.org/1999/xlink" xlink:href="mycokeys-102-107-g003.jpg" position="float" orientation="portrait" xlink:type="simple" id="oo_983179.jpg"><uri content-type="original_file" xlink:type="simple">https://binary.pensoft.net/fig/983179</uri></graphic></fig></tp:treatment-sec><tp:treatment-sec sec-type="chemistry" id="SECID0EXJBI"><title>Chemistry.</title><p>
              Thallus K+ orange–brown, C-, KC+ yellow, UV-, hamathecium IKI+ red, TLC showed an unidentified substance at Rf four of solvent C (Suppl. material <xref ref-type="supplementary-material" rid="S5">5</xref>).</p></tp:treatment-sec><tp:treatment-sec sec-type="ecology" id="SECID0EHKBI"><title>Ecology and distribution.</title><p>The new species is currently only known from the tropical and subtropical regions of southern China on bark.</p></tp:treatment-sec><tp:treatment-sec sec-type="etymology" id="SECID0EMKBI"><title>Etymology.</title><p>The specific epithet <italic>thailandicoides</italic> refers to the similarity to <italic><tp:taxon-name><tp:taxon-name-part taxon-name-part-type="genus" reg="Pyrenula">Pyrenula</tp:taxon-name-part><tp:taxon-name-part taxon-name-part-type="species" reg="thailandica">thailandica</tp:taxon-name-part></tp:taxon-name></italic>.</p></tp:treatment-sec><tp:treatment-sec sec-type="material" id="SECID0E6KBI"><title>Additional specimens examined.</title><p>China. Yunnan Province: Mengla County, Xishuangbanna Tropic Botanical Garden, Chinese Academy of Sciences, <named-content xmlns:xlink="http://www.w3.org/1999/xlink" content-type="dwc:verbatimCoordinates" xlink:type="simple"><named-content content-type="geo-json" specific-use="{&#34;type&#34;:&#34;Point&#34;,&#34;coordinates&#34;:[101.257500,21.926944]}" id="NCID0EILBI" xlink:type="simple">21°55′37′′N, 101°15′27′′E</named-content></named-content>, alt. 555 m, on bark, 25 January 2018, X. Zhao YN18015 (<abbrev xmlns:xlink="http://www.w3.org/1999/xlink" xlink:title="Fungarium, College of Life Sciences, Liaocheng University" id="ABBRID0ENLBI" xlink:type="simple">LCUF</abbrev>; YN18015; GenBank <ext-link xmlns:xlink="http://www.w3.org/1999/xlink" xlink:href="OR578590" ext-link-type="gen" xlink:type="simple">OR578590</ext-link> for ITS and <ext-link xmlns:xlink="http://www.w3.org/1999/xlink" xlink:href="OR578571" ext-link-type="gen" xlink:type="simple">OR578571</ext-link> for LSU). China. Fujian Province: Longyan City, Dongxiao National Forest Park, Frog Stone, 24°58′07′′N, 117°01′14′′E, alt. 679 m, on bark, 12 July 2022, Z.G. Ma FJ220208 (<abbrev xmlns:xlink="http://www.w3.org/1999/xlink" xlink:title="Fungarium, College of Life Sciences, Liaocheng University" id="ABBRID0E2LBI" xlink:type="simple">LCUF</abbrev>; GenBank <ext-link xmlns:xlink="http://www.w3.org/1999/xlink" xlink:href="OR578593" ext-link-type="gen" xlink:type="simple">OR578593</ext-link> for ITS).</p></tp:treatment-sec><tp:treatment-sec sec-type="notes" id="SECID0EEMBI"><title>Notes.</title><p>This new species is similar to <italic><tp:taxon-name><tp:taxon-name-part taxon-name-part-type="genus" reg="Pyrenula">Pyrenula</tp:taxon-name-part><tp:taxon-name-part taxon-name-part-type="species" reg="thailandica">thailandica</tp:taxon-name-part></tp:taxon-name></italic>, <italic><tp:taxon-name><tp:taxon-name-part taxon-name-part-type="genus" reg="Pyrenula">P.</tp:taxon-name-part><tp:taxon-name-part taxon-name-part-type="species" reg="bahiana">bahiana</tp:taxon-name-part></tp:taxon-name></italic> and <italic><tp:taxon-name><tp:taxon-name-part taxon-name-part-type="genus" reg="Pyrenula">P.</tp:taxon-name-part><tp:taxon-name-part taxon-name-part-type="species" reg="concastroma">concastroma</tp:taxon-name-part></tp:taxon-name></italic> in having 3-septate ascospores with red or orange oil when over-mature. The colour reaction of hamathecium of <italic><tp:taxon-name><tp:taxon-name-part taxon-name-part-type="genus" reg="Pyrenula">Pyrenula</tp:taxon-name-part></tp:taxon-name></italic> species in IKI is negative (such as <italic><tp:taxon-name><tp:taxon-name-part taxon-name-part-type="genus" reg="Pyrenula">Pyrenula</tp:taxon-name-part><tp:taxon-name-part taxon-name-part-type="species" reg="thailandica">thailandica</tp:taxon-name-part></tp:taxon-name></italic> and <italic><tp:taxon-name><tp:taxon-name-part taxon-name-part-type="genus" reg="Pyrenula">P.</tp:taxon-name-part><tp:taxon-name-part taxon-name-part-type="species" reg="bahiana">bahiana</tp:taxon-name-part></tp:taxon-name></italic>) or IKI+ red/orangish (such as <italic><tp:taxon-name><tp:taxon-name-part taxon-name-part-type="genus" reg="Pyrenula">P.</tp:taxon-name-part><tp:taxon-name-part taxon-name-part-type="species" reg="concastroma">concastroma</tp:taxon-name-part></tp:taxon-name></italic>) or IKI+ blue (such as <italic><tp:taxon-name><tp:taxon-name-part taxon-name-part-type="genus" reg="Pyrenula">P.</tp:taxon-name-part><tp:taxon-name-part taxon-name-part-type="species" reg="massariospora">massariospora</tp:taxon-name-part></tp:taxon-name></italic>). This new species differs from <italic><tp:taxon-name><tp:taxon-name-part taxon-name-part-type="genus" reg="Pyrenula">P.</tp:taxon-name-part><tp:taxon-name-part taxon-name-part-type="species" reg="thailandica">thailandica</tp:taxon-name-part></tp:taxon-name></italic> by its IKI+ red hamathecium and an unidentified lichen substance (<xref ref-type="bibr" rid="B2">Aptroot 2012</xref>; <xref ref-type="bibr" rid="B4">Aptroot et al. 2012</xref>, <xref ref-type="bibr" rid="B5">2013</xref>; <xref ref-type="bibr" rid="B14">Ingle et al. 2018</xref>). This new species differs from <italic><tp:taxon-name><tp:taxon-name-part taxon-name-part-type="genus" reg="Pyrenula">P.</tp:taxon-name-part><tp:taxon-name-part taxon-name-part-type="species" reg="bahiana">bahiana</tp:taxon-name-part></tp:taxon-name></italic> by its IKI+ red hamathecium, an unidentified lichen substance and larger ascospores, the latter 26–33(–35) × 10–13(–15) μm (<xref ref-type="bibr" rid="B20">Malme 1929</xref>; <xref ref-type="bibr" rid="B2">Aptroot 2012</xref>; <xref ref-type="bibr" rid="B5">Aptroot et al. 2013</xref>; <xref ref-type="bibr" rid="B14">Ingle et al. 2018</xref>). <italic><tp:taxon-name><tp:taxon-name-part taxon-name-part-type="genus" reg="Pyrenula">P.</tp:taxon-name-part><tp:taxon-name-part taxon-name-part-type="species" reg="concastroma">concastroma</tp:taxon-name-part></tp:taxon-name></italic> differs from the new species by the mostly aggregated ascomata with fused walls, but separate ostioles (<xref ref-type="bibr" rid="B2">Aptroot 2012</xref>; <xref ref-type="bibr" rid="B29">Schumm and Aptroot 2021</xref>).</p></tp:treatment-sec><tp:treatment-sec><!--Section generated to contain objects referenced in tp:taxon-treatment.--><supplementary-material xmlns:xlink="http://www.w3.org/1999/xlink" id="S3" position="float" orientation="portrait" xlink:type="simple"><object-id content-type="doi" xlink:type="simple">10.3897/mycokeys.102.113619.suppl3</object-id><object-id content-type="arpha" xlink:type="simple">711AF9C0-85E5-5AC2-A14C-E071F03C374F</object-id><label>Supplementary material 3</label><caption><p>Section of the ascomata of <italic><tp:taxon-name><tp:taxon-name-part taxon-name-part-type="genus" reg="Pyrenula">Pyrenula</tp:taxon-name-part><tp:taxon-name-part taxon-name-part-type="species" reg="thailandicoides">thailandicoides</tp:taxon-name-part></tp:taxon-name></italic> (<abbrev xlink:title="Fungarium, College of Life Sciences, Liaocheng University" id="ABBRID0ECDAK" xlink:type="simple">LCUF</abbrev> YN18212) showing hamathecium without inspersion</p></caption><statement content-type="dataType"><label>Data type</label><p>jpg</p></statement><media xlink:href="mycokeys-102-107-s003.jpg" mimetype="image" mime-subtype="jpeg" position="float" orientation="portrait" xlink:type="simple" id="oo_983183.jpg"><uri content-type="original_file" xlink:type="simple">https://binary.pensoft.net/file/983183</uri></media><permissions><license xlink:type="simple"><license-p>This dataset is made available under the Open Database License (http://opendatacommons.org/licenses/odbl/1.0/). The Open Database License (ODbL) is a license agreement intended to allow users to freely share, modify, and use this Dataset while maintaining this same freedom for others, provided that the original source and author(s) are credited.</license-p></license></permissions><attrib specific-use="authors">Mingzhu Dou, Shengnan Liu, Jiechen Li, André Aptroot, Zefeng Jia</attrib></supplementary-material><fig id="F1" position="float" orientation="portrait"><object-id xmlns:xlink="http://www.w3.org/1999/xlink" content-type="doi" xlink:type="simple">10.3897/mycokeys.102.113619.figure2</object-id><object-id xmlns:xlink="http://www.w3.org/1999/xlink" content-type="arpha" xlink:type="simple">B9184554-622D-58D0-9917-F2CA985E6312</object-id><label>Figure 2.</label><caption><p><italic><tp:taxon-name><tp:taxon-name-part taxon-name-part-type="genus" reg="Pyrenula">Pyrenula</tp:taxon-name-part><tp:taxon-name-part taxon-name-part-type="species" reg="inspersa">inspersa</tp:taxon-name-part></tp:taxon-name></italic> (<abbrev xmlns:xlink="http://www.w3.org/1999/xlink" xlink:title="Fungarium, College of Life Sciences, Liaocheng University" id="ABBRID0E63AI" xlink:type="simple">LCUF</abbrev> HN17058) <bold>A</bold> thallus with apothecia <bold>B</bold> apothecia and pseudocyphellae <bold>C, F–H</bold> ascospores at different developmental stages, over-mature ascospores with orange-oil can be seen in <bold>C, F</bold> and <bold>H D</bold> section of apothecium <bold>E</bold> section visualised with polarised light showing cortex of apothecium with crystals, red stars in <bold>D–H</bold> show the inspersion in hamathecium <bold>I–K</bold> young ascospores, red arrows show gelatinous halo. Scale bars: 2 mm (<bold>A</bold>); 1 mm (<bold>B</bold>); 10 μm (<bold>C, I</bold>); 200 μm (<bold>D, E</bold>); 50 μm (<bold>F, H</bold>); 35 μm (<bold>G</bold>); 20 μm (<bold>J, K</bold>).</p></caption><graphic xmlns:xlink="http://www.w3.org/1999/xlink" xlink:href="mycokeys-102-107-g002.jpg" position="float" orientation="portrait" xlink:type="simple" id="oo_983178.jpg"><uri content-type="original_file" xlink:type="simple">https://binary.pensoft.net/fig/983178</uri></graphic></fig><supplementary-material xmlns:xlink="http://www.w3.org/1999/xlink" id="S4" position="float" orientation="portrait" xlink:type="simple"><object-id content-type="doi" xlink:type="simple">10.3897/mycokeys.102.113619.suppl4</object-id><object-id content-type="arpha" xlink:type="simple">05A7EB95-6AC9-572D-8974-09C4EF5EBEC6</object-id><label>Supplementary material 4</label><caption><p>The colour reaction of hamathecium of <italic><tp:taxon-name><tp:taxon-name-part taxon-name-part-type="genus" reg="Pyrenula">Pyrenula</tp:taxon-name-part><tp:taxon-name-part taxon-name-part-type="species" reg="thailandicoides">thailandicoides</tp:taxon-name-part></tp:taxon-name></italic> (<abbrev xlink:title="Fungarium, College of Life Sciences, Liaocheng University" id="ABBRID0EJEAK" xlink:type="simple">LCUF</abbrev> YN18212) just in I</p></caption><statement content-type="dataType"><label>Data type</label><p>tif</p></statement><media xlink:href="mycokeys-102-107-s004.tif" mimetype="image" mime-subtype="tiff" position="float" orientation="portrait" xlink:type="simple" id="oo_983184.tif"><uri content-type="original_file" xlink:type="simple">https://binary.pensoft.net/file/983184</uri></media><permissions><license xlink:type="simple"><license-p>This dataset is made available under the Open Database License (http://opendatacommons.org/licenses/odbl/1.0/). The Open Database License (ODbL) is a license agreement intended to allow users to freely share, modify, and use this Dataset while maintaining this same freedom for others, provided that the original source and author(s) are credited.</license-p></license></permissions><attrib specific-use="authors">Mingzhu Dou, Shengnan Liu, Jiechen Li, André Aptroot, Zefeng Jia</attrib></supplementary-material><supplementary-material xmlns:xlink="http://www.w3.org/1999/xlink" id="S5" position="float" orientation="portrait" xlink:type="simple"><object-id content-type="doi" xlink:type="simple">10.3897/mycokeys.102.113619.suppl5</object-id><object-id content-type="arpha" xlink:type="simple">79311F5F-92E6-50F5-B26E-859336509247</object-id><label>Supplementary material 5</label><caption><p>TLC test of the new species <italic><tp:taxon-name><tp:taxon-name-part taxon-name-part-type="genus" reg="Pyrenula">Pyrenula</tp:taxon-name-part><tp:taxon-name-part taxon-name-part-type="species" reg="thailandicoides">thailandicoides</tp:taxon-name-part></tp:taxon-name></italic> using C solvent systems</p></caption><statement content-type="dataType"><label>Data type</label><p>pdf</p></statement><media xlink:href="mycokeys-102-107-s005.pdf" mimetype="application" mime-subtype="pdf" position="float" orientation="portrait" xlink:type="simple" id="oo_983185.pdf"><uri content-type="original_file" xlink:type="simple">https://binary.pensoft.net/file/983185</uri></media><permissions><license xlink:type="simple"><license-p>This dataset is made available under the Open Database License (http://opendatacommons.org/licenses/odbl/1.0/). The Open Database License (ODbL) is a license agreement intended to allow users to freely share, modify, and use this Dataset while maintaining this same freedom for others, provided that the original source and author(s) are credited.</license-p></license></permissions><attrib specific-use="authors">Mingzhu Dou, Shengnan Liu, Jiechen Li, André Aptroot, Zefeng Jia</attrib></supplementary-material></tp:treatment-sec><ref-list><ref id="B2"><mixed-citation xmlns:xlink="http://www.w3.org/1999/xlink" xlink:type="simple"><person-group><name name-style="western"><surname>Aptroot</surname><given-names>A</given-names></name></person-group> (<year>2012</year>) <article-title>A world key to the species of <italic><tp:taxon-name><tp:taxon-name-part taxon-name-part-type="genus">Anthracothecium</tp:taxon-name-part></tp:taxon-name></italic> and <italic><tp:taxon-name><tp:taxon-name-part taxon-name-part-type="genus">Pyrenula</tp:taxon-name-part></tp:taxon-name></italic>.</article-title><source>Lichenologist</source><volume>44</volume>(<issue>1</issue>): <fpage>5</fpage>–<lpage>53</lpage>. <ext-link xlink:href="10.1017/S0024282911000624" ext-link-type="doi" xlink:type="simple">https://doi.org/10.1017/S0024282911000624</ext-link></mixed-citation></ref><ref id="B4"><mixed-citation xmlns:xlink="http://www.w3.org/1999/xlink" xlink:type="simple"><person-group><name name-style="western"><surname>Aptroot</surname><given-names>A</given-names></name><name name-style="western"><surname>Schumm</surname><given-names>F</given-names></name><name name-style="western"><surname>Cáceres</surname><given-names>MES</given-names></name></person-group> (<year>2012</year>) <article-title>Six new species of <italic><tp:taxon-name><tp:taxon-name-part taxon-name-part-type="genus">Pyrenula</tp:taxon-name-part></tp:taxon-name></italic> from the tropics.</article-title><source>Lichenologist</source><volume>44</volume>(<issue>5</issue>): <fpage>611</fpage>–<lpage>618</lpage>. <ext-link xlink:href="10.1017/S0024282912000254" ext-link-type="doi" xlink:type="simple">https://doi.org/10.1017/S0024282912000254</ext-link></mixed-citation></ref><ref id="B5"><mixed-citation xmlns:xlink="http://www.w3.org/1999/xlink" xlink:type="simple"><person-group><name name-style="western"><surname>Aptroot</surname><given-names>A</given-names></name><name name-style="western"><surname>Sipman</surname><given-names>HJM</given-names></name><name name-style="western"><surname>Cáceres</surname><given-names>MES</given-names></name></person-group> (<year>2013</year>) <article-title>Twenty-one new species of <italic><tp:taxon-name><tp:taxon-name-part taxon-name-part-type="genus">Pyrenula</tp:taxon-name-part></tp:taxon-name></italic> from South America, with a note on over-mature ascospores.</article-title><source>Lichenologist</source><volume>45</volume>(<issue>2</issue>): <fpage>169</fpage>–<lpage>198</lpage>. <ext-link xlink:href="10.1017/S0024282912000734" ext-link-type="doi" xlink:type="simple">https://doi.org/10.1017/S0024282912000734</ext-link></mixed-citation></ref><ref id="B14"><mixed-citation xmlns:xlink="http://www.w3.org/1999/xlink" xlink:type="simple"><person-group><name name-style="western"><surname>Ingle</surname><given-names>KK</given-names></name><name name-style="western"><surname>Uppadhyay</surname><given-names>V</given-names></name><name name-style="western"><surname>Nayaka</surname><given-names>S</given-names></name><name name-style="western"><surname>Trivedi</surname><given-names>S</given-names></name><name name-style="western"><surname>Sahoo</surname><given-names>D</given-names></name></person-group> (<year>2018</year>) New records and an updated key of <italic><tp:taxon-name><tp:taxon-name-part taxon-name-part-type="genus">Pyrenula</tp:taxon-name-part></tp:taxon-name></italic> from India. Cryptogam Biodiversity and Assessment: 37–46. <ext-link xlink:href="10.21756/cab.esp7" ext-link-type="doi" xlink:type="simple">https://doi.org/10.21756/cab.esp7</ext-link></mixed-citation></ref><ref id="B20"><mixed-citation xmlns:xlink="http://www.w3.org/1999/xlink" xlink:type="simple"><person-group><name name-style="western"><surname>Malme</surname><given-names>GOA</given-names></name></person-group> (<year>1929</year>) <italic><tp:taxon-name><tp:taxon-name-part taxon-name-part-type="genus">Pyrenulae</tp:taxon-name-part></tp:taxon-name></italic> et <italic>Anthracothecia</italic> Herbarii Regnelliani. Arkiv før Botanik 22A(11): 1–40.</mixed-citation></ref><ref id="B29"><mixed-citation xmlns:xlink="http://www.w3.org/1999/xlink" xlink:type="simple"><person-group><name name-style="western"><surname>Schumm</surname><given-names>F</given-names></name><name name-style="western"><surname>Aptroot</surname><given-names>A</given-names></name></person-group> (<year>2021</year>) Atlas of <tp:taxon-name><tp:taxon-name-part taxon-name-part-type="family">Pyrenulaceae</tp:taxon-name-part></tp:taxon-name> and <tp:taxon-name><tp:taxon-name-part taxon-name-part-type="family">Trypetheliaceae</tp:taxon-name-part></tp:taxon-name> (Vol 3): Lichenized <tp:taxon-name><tp:taxon-name-part taxon-name-part-type="phylum">Ascomycota</tp:taxon-name-part></tp:taxon-name>. Books on Demand, 524 pp.</mixed-citation></ref></ref-list></tp:taxon-treatment>
