# Supplementary material for: ﻿Three new Pyrenula species with 3-septate ascospores with red or orange oil when over-mature (Ascomycota, Pyrenulales, Pyrenulaceae) from China
Source: MycoKeys. 2024 Feb 12;102:107–25. doi: 10.3897/mycokeys.102.113619 (PMC10877525; doi:10.3897/mycokeys.102.113619)
Supplement: XML Treatment for Pyrenula apiculata [file mycokeys.102.113619-treatment3.xml]

<!DOCTYPE tp:taxon-treatment
  PUBLIC "-//TaxonX//DTD Taxonomic Treatment Publishing DTD v0 20100105//EN" "tax-treatment-NSO.dtd">
<tp:taxon-treatment xmlns:tp="http://www.plazi.org/taxpub"><tp:treatment-meta><kwd-group><label>Taxon classification</label><kwd>
                <named-content content-type="kingdom">Fungi</named-content>
              </kwd><kwd>
                <named-content content-type="order">Pyrenulales</named-content>
              </kwd><kwd>
                <named-content content-type="family">Pyrenulaceae</named-content>
              </kwd></kwd-group><mixed-citation publication-type="journal"><person-group><name><surname>Dou</surname><given-names>Mingzhu</given-names></name><name><surname>Liu</surname><given-names>Shengnan</given-names></name><name><surname>Li</surname><given-names>Jiechen</given-names></name><name><surname>Aptroot</surname><given-names>André</given-names></name><name><surname>Jia</surname><given-names>Zefeng</given-names></name></person-group><article-title>﻿Three new <italic><tp:taxon-name><tp:taxon-name-part taxon-name-part-type="genus" reg="Pyrenula">Pyrenula</tp:taxon-name-part></tp:taxon-name></italic> species with 3-septate ascospores with red or orange oil when over-mature (<tp:taxon-name><tp:taxon-name-part taxon-name-part-type="phylum">Ascomycota</tp:taxon-name-part></tp:taxon-name>, <tp:taxon-name><tp:taxon-name-part taxon-name-part-type="order">Pyrenulales</tp:taxon-name-part></tp:taxon-name>, <tp:taxon-name><tp:taxon-name-part taxon-name-part-type="family">Pyrenulaceae</tp:taxon-name-part></tp:taxon-name>) from China</article-title><source>MycoKeys</source><day>12</day><month>02</month><year>2024</year><volume>102</volume><fpage>107</fpage><lpage>125</lpage><pub-id pub-id-type="doi">10.3897/mycokeys.102.113619</pub-id></mixed-citation></tp:treatment-meta><tp:nomenclature><label>﻿3.</label><tp:taxon-name>
              <object-id xmlns:xlink="http://www.w3.org/1999/xlink" content-type="arpha" xlink:type="simple">A9FAD0C7-282C-5DC0-A86A-8D1E217DE2FF</object-id>
              <tp:taxon-name-part taxon-name-part-type="genus" reg="Pyrenula">Pyrenula</tp:taxon-name-part>
              <tp:taxon-name-part taxon-name-part-type="species" reg="apiculata">apiculata</tp:taxon-name-part>
              <object-id xmlns:xlink="http://www.w3.org/1999/xlink" xlink:type="simple">Fungal Names: FN 571678</object-id>
            </tp:taxon-name><tp:taxon-authority>M.Z. Dou &amp; Z.F. Jia</tp:taxon-authority><tp:taxon-status xmlns:xlink="http://www.w3.org/1999/xlink" xlink:type="simple">sp. nov.</tp:taxon-status><xref ref-type="fig" rid="F3">Fig. 4</xref></tp:nomenclature><tp:treatment-sec sec-type="diagnosis" id="SECID0EUSBI"><title>Diagnosis.</title><p>The new species can be distinguished from the most similar species <italic><tp:taxon-name><tp:taxon-name-part taxon-name-part-type="genus" reg="Pyrenula">Pyrenula</tp:taxon-name-part><tp:taxon-name-part taxon-name-part-type="species" reg="bahiana">bahiana</tp:taxon-name-part></tp:taxon-name></italic> by the absence of endospore layers in the spore tips and the absence of pseudocyphellae.</p></tp:treatment-sec><tp:treatment-sec sec-type="material" id="SECID0EFTBI"><title>Type.</title><p>China. Yunnan Province: Mengla County, Xishuangbanna Tropic Botanical Garden, Chinese Academy of Sciences, Green Stone Forest, Buttress Roots, <named-content xmlns:xlink="http://www.w3.org/1999/xlink" content-type="dwc:verbatimCoordinates" xlink:type="simple"><named-content content-type="geo-json" specific-use="{&#34;type&#34;:&#34;Point&#34;,&#34;coordinates&#34;:[101.284722,21.910833]}" id="NCID0EOTBI" xlink:type="simple">21°54′39′′N, 101°17′05′′</named-content></named-content>E, alt. 672 m, on bark, 26 January 2018, X. Zhao YN18172 (<abbrev xmlns:xlink="http://www.w3.org/1999/xlink" xlink:title="Fungarium, College of Life Sciences, Liaocheng University" id="ABBRID0ETTBI" xlink:type="simple">LCUF</abbrev>: holotype: YN18172; GenBank <ext-link xmlns:xlink="http://www.w3.org/1999/xlink" xlink:href="OR578592" ext-link-type="gen" xlink:type="simple">OR578592</ext-link> for ITS and <ext-link xmlns:xlink="http://www.w3.org/1999/xlink" xlink:href="OR578573" ext-link-type="gen" xlink:type="simple">OR578573</ext-link> for LSU).</p></tp:treatment-sec><tp:treatment-sec sec-type="description" id="SECID0EBUBI"><title>Description.</title><p><bold><italic>Thallus</italic></bold> corticolous, crustose, olive-green, corticate without pseudocyphellae, UV-. <bold><italic>Ascomata</italic></bold> perithecioid, emergent, dispersed, conical, flattened, 0.3–0.5 mm diam., with crystals, the sides partly covered by the thallus, KOH-. <bold><italic>Ostioles</italic></bold> apical, black. <bold><italic>Hamathecium</italic></bold> not inspersed, IKI-. <bold><italic>Ascospores</italic></bold> 8 per ascus, uniseriate, with gelatinous halo before becoming old, 3-septate, 18–34 × 10–15 μm; middle lumina triangular to round, end lumina triangular, without layer of endospore in the spore tips; hyaline when young, reddish-brown when mature, over-mature ascospores with red oil.</p><fig id="F3" position="float" orientation="portrait"><object-id xmlns:xlink="http://www.w3.org/1999/xlink" content-type="doi" xlink:type="simple">10.3897/mycokeys.102.113619.figure4</object-id><object-id xmlns:xlink="http://www.w3.org/1999/xlink" content-type="arpha" xlink:type="simple">CB6C6EE6-69B0-51B4-B510-80B5A6127510</object-id><label>Figure 4.</label><caption><p><italic><tp:taxon-name><tp:taxon-name-part taxon-name-part-type="genus" reg="Pyrenula">Pyrenula</tp:taxon-name-part><tp:taxon-name-part taxon-name-part-type="species" reg="apiculata">apiculata</tp:taxon-name-part></tp:taxon-name></italic> (<abbrev xmlns:xlink="http://www.w3.org/1999/xlink" xlink:title="Fungarium, College of Life Sciences, Liaocheng University" id="ABBRID0EVVBI" xlink:type="simple">LCUF</abbrev> YN18172) <bold>A, B</bold> thallus with apothecia <bold>C–E</bold> over-mature ascospores with red oil <bold>F–I</bold> ascospores at different developmental stages, red arrow in <bold>F</bold> shows gelatinous sheath. Scale bars: 2 mm (<bold>A</bold>); 1 mm (<bold>B</bold>); 5 μm (<bold>C, E, I</bold>); 10 μm (<bold>D, F, H</bold>); 20 μm (<bold>G</bold>).</p></caption><graphic xmlns:xlink="http://www.w3.org/1999/xlink" xlink:href="mycokeys-102-107-g004.jpg" position="float" orientation="portrait" xlink:type="simple" id="oo_983180.jpg"><uri content-type="original_file" xlink:type="simple">https://binary.pensoft.net/fig/983180</uri></graphic></fig></tp:treatment-sec><tp:treatment-sec sec-type="chemistry" id="SECID0EQWBI"><title>Chemistry.</title><p>
              Thallus K-, C-, KC-, UV-, hamathecium IKI-.</p></tp:treatment-sec><tp:treatment-sec sec-type="ecology" id="SECID0E3WBI"><title>Ecology and distribution.</title><p>The new species is currently only known from the tropical region of southern China on bark.</p></tp:treatment-sec><tp:treatment-sec sec-type="etymology" id="SECID0EBXBI"><title>Etymology.</title><p>The specific epithet <italic>apiculata</italic> refers to the pointed bulge of the end locules of ascospores.</p></tp:treatment-sec><tp:treatment-sec sec-type="material" id="SECID0EJXBI"><title>Additional specimens examined.</title><p>China. Yunnan Province: Mengla County, Xishuangbanna Tropic Botanical Garden, Chinese Academy of Sciences, Green Stone Forest, Buttress Roots, <named-content xmlns:xlink="http://www.w3.org/1999/xlink" content-type="dwc:verbatimCoordinates" xlink:type="simple"><named-content content-type="geo-json" specific-use="{&#34;type&#34;:&#34;Point&#34;,&#34;coordinates&#34;:[101.284722,21.910833]}" id="NCID0ESXBI" xlink:type="simple">21°54′39′′N, 101°17′05′′E</named-content></named-content>, alt. 672 m, on bark, 26 January 2018, X. Zhao YN18173 (<abbrev xmlns:xlink="http://www.w3.org/1999/xlink" xlink:title="Fungarium, College of Life Sciences, Liaocheng University" id="ABBRID0EXXBI" xlink:type="simple">LCUF</abbrev>, GenBank for ITS and for LSU), same locality, YN18174; China.</p></tp:treatment-sec><tp:treatment-sec sec-type="notes" id="SECID0E2XBI"><title>Notes.</title><p>This new species is similar to <italic><tp:taxon-name><tp:taxon-name-part taxon-name-part-type="genus" reg="Pyrenula">Pyrenula</tp:taxon-name-part><tp:taxon-name-part taxon-name-part-type="species" reg="thailandica">thailandica</tp:taxon-name-part></tp:taxon-name></italic>, <italic><tp:taxon-name><tp:taxon-name-part taxon-name-part-type="genus" reg="Pyrenula">P.</tp:taxon-name-part><tp:taxon-name-part taxon-name-part-type="species" reg="bahiana">bahiana</tp:taxon-name-part></tp:taxon-name></italic> and <italic><tp:taxon-name><tp:taxon-name-part taxon-name-part-type="genus" reg="Pyrenula">P.</tp:taxon-name-part><tp:taxon-name-part taxon-name-part-type="species" reg="concastroma">concastroma</tp:taxon-name-part></tp:taxon-name></italic> in having 3-septate ascospores with red or orange oil when over-mature. It differs from <italic><tp:taxon-name><tp:taxon-name-part taxon-name-part-type="genus" reg="Pyrenula">P.</tp:taxon-name-part><tp:taxon-name-part taxon-name-part-type="species" reg="thailandica">thailandica</tp:taxon-name-part></tp:taxon-name></italic> by the absence of pseudocyphellae, the absence of endospore layers in the spore tips and reddish-brown and smaller ascospores, which measure in the latter (30–)35–51 × (10–)14–20 μm (<xref ref-type="bibr" rid="B2">Aptroot 2012</xref>; <xref ref-type="bibr" rid="B4">Aptroot et al. 2012</xref>, <xref ref-type="bibr" rid="B5">2013</xref>; <xref ref-type="bibr" rid="B14">Ingle et al. 2018</xref>). This new species differs from <italic><tp:taxon-name><tp:taxon-name-part taxon-name-part-type="genus" reg="Pyrenula">P.</tp:taxon-name-part><tp:taxon-name-part taxon-name-part-type="species" reg="bahiana">bahiana</tp:taxon-name-part></tp:taxon-name></italic> by the reddish-brown ascospores when mature, absence of endospore layers in the spore tips and absence of pseudocyphellae (<xref ref-type="bibr" rid="B2">Aptroot 2012</xref>; <xref ref-type="bibr" rid="B5">Aptroot et al. 2013</xref>; <xref ref-type="bibr" rid="B14">Ingle et al. 2018</xref>). <italic><tp:taxon-name><tp:taxon-name-part taxon-name-part-type="genus" reg="Pyrenula">P.</tp:taxon-name-part><tp:taxon-name-part taxon-name-part-type="species" reg="concastroma">concastroma</tp:taxon-name-part></tp:taxon-name></italic> differs from the new species by the mostly aggregated ascomata with fused walls, but separate ostioles (<xref ref-type="bibr" rid="B2">Aptroot 2012</xref>; <xref ref-type="bibr" rid="B29">Schumm and Aptroot 2021</xref>).</p></tp:treatment-sec><ref-list><ref id="B2"><mixed-citation xmlns:xlink="http://www.w3.org/1999/xlink" xlink:type="simple"><person-group><name name-style="western"><surname>Aptroot</surname><given-names>A</given-names></name></person-group> (<year>2012</year>) <article-title>A world key to the species of <italic><tp:taxon-name><tp:taxon-name-part taxon-name-part-type="genus">Anthracothecium</tp:taxon-name-part></tp:taxon-name></italic> and <italic><tp:taxon-name><tp:taxon-name-part taxon-name-part-type="genus">Pyrenula</tp:taxon-name-part></tp:taxon-name></italic>.</article-title><source>Lichenologist</source><volume>44</volume>(<issue>1</issue>): <fpage>5</fpage>–<lpage>53</lpage>. <ext-link xlink:href="10.1017/S0024282911000624" ext-link-type="doi" xlink:type="simple">https://doi.org/10.1017/S0024282911000624</ext-link></mixed-citation></ref><ref id="B4"><mixed-citation xmlns:xlink="http://www.w3.org/1999/xlink" xlink:type="simple"><person-group><name name-style="western"><surname>Aptroot</surname><given-names>A</given-names></name><name name-style="western"><surname>Schumm</surname><given-names>F</given-names></name><name name-style="western"><surname>Cáceres</surname><given-names>MES</given-names></name></person-group> (<year>2012</year>) <article-title>Six new species of <italic><tp:taxon-name><tp:taxon-name-part taxon-name-part-type="genus">Pyrenula</tp:taxon-name-part></tp:taxon-name></italic> from the tropics.</article-title><source>Lichenologist</source><volume>44</volume>(<issue>5</issue>): <fpage>611</fpage>–<lpage>618</lpage>. <ext-link xlink:href="10.1017/S0024282912000254" ext-link-type="doi" xlink:type="simple">https://doi.org/10.1017/S0024282912000254</ext-link></mixed-citation></ref><ref id="B5"><mixed-citation xmlns:xlink="http://www.w3.org/1999/xlink" xlink:type="simple"><person-group><name name-style="western"><surname>Aptroot</surname><given-names>A</given-names></name><name name-style="western"><surname>Sipman</surname><given-names>HJM</given-names></name><name name-style="western"><surname>Cáceres</surname><given-names>MES</given-names></name></person-group> (<year>2013</year>) <article-title>Twenty-one new species of <italic><tp:taxon-name><tp:taxon-name-part taxon-name-part-type="genus">Pyrenula</tp:taxon-name-part></tp:taxon-name></italic> from South America, with a note on over-mature ascospores.</article-title><source>Lichenologist</source><volume>45</volume>(<issue>2</issue>): <fpage>169</fpage>–<lpage>198</lpage>. <ext-link xlink:href="10.1017/S0024282912000734" ext-link-type="doi" xlink:type="simple">https://doi.org/10.1017/S0024282912000734</ext-link></mixed-citation></ref><ref id="B14"><mixed-citation xmlns:xlink="http://www.w3.org/1999/xlink" xlink:type="simple"><person-group><name name-style="western"><surname>Ingle</surname><given-names>KK</given-names></name><name name-style="western"><surname>Uppadhyay</surname><given-names>V</given-names></name><name name-style="western"><surname>Nayaka</surname><given-names>S</given-names></name><name name-style="western"><surname>Trivedi</surname><given-names>S</given-names></name><name name-style="western"><surname>Sahoo</surname><given-names>D</given-names></name></person-group> (<year>2018</year>) New records and an updated key of <italic><tp:taxon-name><tp:taxon-name-part taxon-name-part-type="genus">Pyrenula</tp:taxon-name-part></tp:taxon-name></italic> from India. Cryptogam Biodiversity and Assessment: 37–46. <ext-link xlink:href="10.21756/cab.esp7" ext-link-type="doi" xlink:type="simple">https://doi.org/10.21756/cab.esp7</ext-link></mixed-citation></ref><ref id="B29"><mixed-citation xmlns:xlink="http://www.w3.org/1999/xlink" xlink:type="simple"><person-group><name name-style="western"><surname>Schumm</surname><given-names>F</given-names></name><name name-style="western"><surname>Aptroot</surname><given-names>A</given-names></name></person-group> (<year>2021</year>) Atlas of <tp:taxon-name><tp:taxon-name-part taxon-name-part-type="family">Pyrenulaceae</tp:taxon-name-part></tp:taxon-name> and <tp:taxon-name><tp:taxon-name-part taxon-name-part-type="family">Trypetheliaceae</tp:taxon-name-part></tp:taxon-name> (Vol 3): Lichenized <tp:taxon-name><tp:taxon-name-part taxon-name-part-type="phylum">Ascomycota</tp:taxon-name-part></tp:taxon-name>. Books on Demand, 524 pp.</mixed-citation></ref></ref-list></tp:taxon-treatment>
